# Supplementary material for: Evidence for Sexual Dimorphism in the Plated Dinosaur Stegosaurus mjosi (Ornithischia, Stegosauria) from the Morrison Formation (Upper Jurassic) of Western USA
Source: PLoS One. 2015 Apr 22;10(4):e0123503. doi: 10.1371/journal.pone.0123503 (PMC4406738; doi:10.1371/journal.pone.0123503)
Supplement: S2 Dataset — (ZIP) [file pone.0123503.s002.zip]

Archive with 1 entries (1 files):
- Supporting Dataset S2.RData
