# Supplementary material for: Evidence for Sexual Dimorphism in the Plated Dinosaur Stegosaurus mjosi (Ornithischia, Stegosauria) from the Morrison Formation (Upper Jurassic) of Western USA
Source: PLoS One. 2015 Apr 22;10(4):e0123503. doi: 10.1371/journal.pone.0123503 (PMC4406738; doi:10.1371/journal.pone.0123503)
Supplement: S3 Dataset — (CSV) [file pone.0123503.s003.csv]

	PC1	PC2	PC3	PC4	PC5	PC6
1	-1.79489163575671	-0.350927368895604	-0.434220296302327	0.229766470746706	0.627918128047229	-0.0591847265266014
2	-2.49396721039847	-0.158976636822706	0.196650304738091	-0.162312298070087	0.322040366374306	0.0792777300962164
3	-2.38047571638332	-0.448261097222951	-0.141057009712425	-0.555772934084725	0.220143549966735	0.0490714189606436
4	0.329010612030137	-0.458190465049683	-0.49443287551764	-0.0416782925797947	0.00600902792672028	-0.138288050395239
5	1.50456933054201	-0.732075898746759	-0.905008220245553	0.00291088460208569	0.0210868003133551	0.153404708416391
6	-0.0667627294822194	-0.428222060269898	-0.552354352283356	0.09071478535768	0.24661920779401	-0.160890542013127
7	-1.95951673920056	-0.501995245417892	-0.263966333648096	-0.335667919678471	0.180544844046685	0.00534988809225001
8	1.41837164275654	0.233003078048012	0.455589384727452	0.0284975944285912	0.025241428815505	-0.0129611517439382
9	-1.63812401429649	-0.172327296972277	0.0581817893575634	-0.301479540850102	0.373005226764905	-0.0443070742536984
10	0.271224571048356	-0.408713711330768	-0.461901824316248	-0.0273715116333538	0.120520985933692	-0.124365689311087
11	1.25995454639459	-0.186473511455279	-0.115392564164071	-0.0917765754445174	0.00531469340667481	-0.00150165733869989
12	-1.45930687420515	5.69192001750756	-2.98563974325174	-0.0315711372343018	-0.0895008050978414	0.0195887305818095
13	-3.55196988328403	-0.432451274860947	0.0691580125414274	0.612884457531321	-0.232261533237682	0.0125162503323448
14	-3.33670407600374	-0.489633558017513	0.400535282856545	-0.549869037310462	-0.363389736511161	0.217582382413735
15	0.388429747691936	-1.16580857419063	-1.41646904404954	0.154145744940831	-0.312312589612221	-0.0647248068045879
16	1.47625395246433	0.582962840267869	0.932886831351976	0.136163304148173	0.0685616511925801	-0.00485002247068689
17	-4.96132805367337	-0.309780801323883	0.294644415639529	0.797329743740581	0.22943308895803	0.178414173082558
18	1.00528620205982	-0.406446784994436	-0.376029844016401	0.132284576999698	-0.183129059112059	-0.0348364497632462
19	1.36136589669735	-0.693662344766054	-0.750496498752321	0.0271563784061359	-0.202512081369165	0.097156863774516
20	0.688994050251663	-0.854483553750705	-1.04512576503086	0.240405906138283	-0.136975135847226	-0.0720274407673469
21	1.82394820691423	0.562773917890476	0.947402254074938	-0.0100147665411106	0.0518697248631056	0.0953646206035426
22	1.37778459651392	0.57656388617987	0.938982140733784	0.1613730752247	0.0251647596350872	-0.050110328291403
23	1.33659311997745	0.570511449323334	0.943568887402809	0.108038563394325	-0.00344523121596886	-0.0697631803043452
24	1.21899691815841	0.579060473940654	0.936323823428244	0.16176400138555	0.0185947610404995	-0.104049393570632
25	1.24862429094659	-0.50717528861841	-0.521957016590177	0.149228367012083	-0.162277833718139	0.0482603158569621
26	-0.201236762051009	-0.539886966626794	-0.534793221408605	-0.0820033972592651	-0.0480469712746969	-0.196113026500543
27	-1.82247699419007	-0.235070971170759	-0.0184977591016601	-0.19578209720044	0.241627376752531	-0.101496822831313
28	1.58839651285386	0.085096258360526	0.22593182832776	-0.125808142897181	0.10782424175998	0.0415666674876521
29	1.96605797030679	0.563517695798394	0.94480046884951	-0.0643931565630045	0.0888081603561836	0.145725146789485
30	1.94550033349274	0.561563752479446	0.946697572824938	-0.0589239437677206	0.0793373945783817	0.13779631138449
31	1.65114132090765	0.568778763616271	0.939131644627745	-0.0243028337265769	0.063108471901893	0.0209977985514667
32	1.57260687387583	0.563173151098553	0.945537973406444	-0.0331343064909248	0.0109812342356057	-0.0102402273212083
33	1.47764063171972	0.574295332649697	0.935841571516702	0.0289609498637086	0.0566788675069007	-0.0293934303167095
34	1.5130148382552	0.0176770584327325	0.178337893209054	0.0130034453299078	-0.0097431587683957	0.0550677882057661
35	-4.06410342705319	0.196461232646196	1.38129423149434	0.0140998268741833	-0.432214652616394	0.0171986291786461
36	-2.75017598243265	0.27423290144072	1.27343496972369	-0.26651120007508	-0.442486350422907	-0.148631948305917
37	1.65257246105929	-0.874411580528285	-1.02043401254005	0.0350730014512694	-0.146513129496598	0.231641899682198
38	1.28751249084187	-1.90621103439904	-2.54472322394491	-0.154947161721127	-0.0215197724784326	0.0249290165744331
39	-0.291832080034535	-0.0894407898053143	0.256947776743922	-0.07800008508245	-0.312835948962881	-0.209888512963526
40	1.40902106068524	0.149035005556266	0.380620547299494	0.067519260634881	-0.0912700024288271	0.00671414172875318
