# Supplementary material for: Evidence for Sexual Dimorphism in the Plated Dinosaur Stegosaurus mjosi (Ornithischia, Stegosauria) from the Morrison Formation (Upper Jurassic) of Western USA
Source: PLoS One. 2015 Apr 22;10(4):e0123503. doi: 10.1371/journal.pone.0123503 (PMC4406738; doi:10.1371/journal.pone.0123503)
Supplement: S4 Dataset — (CSV) [file pone.0123503.s004.csv]

	PC1	PC2	PC3	PC4	PC5	PC6
1	-2.32989748952852	-0.544963715239109	0.614527117793458	-0.615837993077209	-0.0540716772746797	-0.0700783109426528
2	-3.15065490219574	0.0837518183765573	0.779726478071022	-0.0926098504628668	-0.0569173459834	0.121995792331951
3	-3.15513077798884	-0.381406958711639	1.06257655944857	0.289015045992475	-0.0409318063540163	0.100477927978417
4	0.201676563464132	-0.669751097606807	0.176780297718973	0.0096750023012562	0.134948534731048	-0.0515183658729108
5	1.58612150469939	-1.16786916930898	-0.0585729843839474	0.00085559699671986	-0.141324743723217	0.0747075897411815
6	-0.260279214264733	-0.695587860652823	0.252986248046139	-0.253930334050977	0.0760155274896989	-0.128347695569132
7	-2.46814218724433	-0.480382700552135	0.560629501132465	0.151252965323442	-0.0626099814858149	-0.0165782194952227
8	1.55606277344272	0.495026248438931	0.0319921812889577	-0.0396827492966919	0.0052057822843119	-0.0120467274577468
9	-2.16530297254464	-0.0504324779345269	0.777364772944107	-0.00915036270109892	-0.0720681856057447	-0.0780631931610609
10	0.127891003768857	-0.616106572769528	0.233720655167514	-0.0722131437879546	0.0748180329175725	-0.0851179568737663
11	1.30289616960734	-0.216371979571457	0.118156956361379	0.0706524313743738	-0.0079593781367539	-0.00580597092325225
12	-3.7547095490735	-0.0424737159934349	-0.749330963578421	-0.348163479887783	0.179993081698284	0.167670631291768
13	-3.56934747783431	0.177194212176978	-0.311614380061325	0.738037156636894	-0.229844741671295	0.0411106495872362
14	0.319103706890549	-1.80787018669103	-0.237143558043765	0.0546684359733442	0.244963447214823	0.136840947689361
15	1.67750502621792	1.08967028559145	-0.0216465192019997	-0.153607965447287	-0.00386192833825361	-0.00962244463302325
16	-5.15425016375447	0.271573762352635	-0.95406941782093	-0.749172811101296	-0.223834224417399	0.0020589480936134
17	1.12605056302108	-0.526042468627298	-0.2541821212321	0.00615969835254945	0.113562249757372	0.0455019150322167
18	1.5051888627963	-1.00278265411788	-0.264432221919731	0.120108926334748	-0.0132192322165597	0.1038609300294
19	0.80994100731813	-1.30897725113638	-0.436467550283445	-0.107417048015657	0.0984130267441141	-0.0316561693464091
20	2.05179932745639	1.08027026382874	0.0345922879105516	-0.0112259220636979	-0.107748033887712	0.0290405886760608
21	1.60874843180912	1.10055306133405	-0.116334954866617	-0.147265706782942	0.0353104802785633	-0.0425926186699639
22	1.53217927963143	1.09595986947129	-0.0500283873314961	-0.0901249347425717	0.0676459166064352	-0.0357029893758134
23	1.41525391916895	1.09992827432491	-0.0830157769752759	-0.150544428873647	0.089214363087682	-0.0636605310734836
24	1.42305289216667	-0.70150894129812	-0.330111999863504	-0.00911219987298359	0.023360155744849	0.0698259290358501
25	-0.358017568665875	-0.731838423051542	0.108967215054304	0.0768092836460681	0.173685986077346	-0.102697083175772
26	-2.38863571862513	-0.14690800525666	0.726180398932462	-0.0273591271527435	0.0846267318763415	-0.00492132136548773
27	1.65655573300256	0.204618595218522	0.235915727533419	0.0371294353936494	-0.0843345482300899	-0.0118832757276281
28	2.18246847740917	1.07044715443605	0.111080689592079	0.0136652744471585	-0.165230913352593	0.0483322444782435
29	2.17077264048475	1.07337201334939	0.0860380382011919	0.0155576782611338	-0.159533207525422	0.0407490013677428
30	1.83893728282134	1.07645248870823	0.0870178987397973	-0.0148948259042044	-0.0514470034648377	-0.0179389523979944
31	1.73614875284637	1.07737000929958	0.103892058509079	0.0193495457433692	0.00713922637322562	-0.00389969507749846
32	1.65056944712801	1.08146606892219	0.0633334319804208	-0.0603910343097346	0.0034620461238879	-0.0353050449966856
33	1.6676500509963	0.14780769376937	-0.035518448402568	0.00371791774108163	-0.0469295711222468	0.0278039123413422
34	-4.0244951817467	1.44257675181091	-1.01047887748979	0.319432603473939	-0.0415228043075098	-0.0936212303863759
35	-2.84570031249989	1.31661007141271	-0.384553873287238	0.513296413554281	0.163107296781712	-0.0923592326034842
36	1.81804913218977	-1.33184178960409	-0.278591433092281	0.0915414915434781	-0.144565887056595	0.166190416162278
37	1.47092926238297	-3.13605049137335	-0.495909868133626	0.182016118641303	-0.232299213877556	-0.240617237999691
38	-0.368015205259267	0.184858005549991	-0.0375785917622272	0.238652776070881	0.307955146088338	-0.00344959331162005
39	1.55702691050574	0.389659811124305	-0.0558965866956102	0.00111011972919842	0.0568273961560912	0.0613164366000108
