# Supplementary material for: Evidence for Sexual Dimorphism in the Plated Dinosaur Stegosaurus mjosi (Ornithischia, Stegosauria) from the Morrison Formation (Upper Jurassic) of Western USA
Source: PLoS One. 2015 Apr 22;10(4):e0123503. doi: 10.1371/journal.pone.0123503 (PMC4406738; doi:10.1371/journal.pone.0123503)
Supplement: S5 Dataset — (CSV) [file pone.0123503.s005.csv]

	PC1	PC2	PC3	PC4	PC5	PC6	PC7
1	-1.86711409290693	-0.253170040933224	-0.261668608019186	0.303423621687494	-0.602391763448213	-0.0638681013405739	0.0298927394569908
2	-2.76164814306381	0.0199641451951282	0.466884970815575	0.637267402882745	-0.127752880116503	0.0189792586330653	-0.177794951871777
3	-2.67384697517583	-0.33555912362329	0.0560177134794865	0.828883853528117	0.162579507275959	-0.0203959204537298	-0.0156862772467538
4	0.585682807305685	-0.470581594280994	-0.440430118480146	0.126246054685977	-0.00225222209034678	0.0931797215215125	0.052238868736619
5	1.93748315287464	-0.846372239065464	-0.96450303011122	0.0146615383644265	-0.0338387558906845	-0.234854829200304	-0.0390953010346326
6	0.132960239187816	-0.415858227810451	-0.480468026466676	0.148463624411851	-0.261487162146037	0.0487356506519437	0.0924202603202657
7	-2.10750576348879	-0.423884999668976	-0.0952901525381973	0.538312259990257	0.0739267628307578	0.0011271862170199	0.00735838152966584
8	1.91661443361501	0.337137060862983	0.635220309677929	0.0733470771758634	-0.00823105659676368	-0.00123521215735334	-0.0277242451320757
9	-1.77311853074005	-0.0222373645393165	0.275168304672044	0.686914522859378	-0.104700193241559	0.00377148479731859	0.0320297587345564
10	0.502132356865106	-0.401972079540816	-0.397592305569366	0.195593854211536	-0.0997184358800282	0.051517499190597	0.0589055790962073
11	1.6605244434382	-0.165218052465354	-0.0352604238628604	0.170821018615704	0.0433032916084369	-0.0365219587556476	-0.00586273899092339
12	-1.25962260472986	4.94968904400492	-2.04095644820489	-0.124125948496551	0.0921268633546268	-0.00896568701467282	-0.00153910656827258
13	-3.40230678871912	-0.366459898590945	0.404670654487008	-0.881010083593596	0.0192184149171445	0.188370066606209	-0.127398637451295
14	-3.29904756363818	-0.40112747005702	0.735877009142526	-0.0442695801138592	0.808327665393391	-0.0873910253936376	0.0805124719062518
15	0.738312121960666	-1.36923952151655	-1.51807412204315	-0.36450549149845	0.129921125315642	0.0729581856965894	-0.0126887093075234
16	2.07981668750689	0.75442159712319	1.20398824161002	-0.0534131025624237	-0.0602040215502498	-0.0134609484008236	-0.0133355824185028
17	-4.77770634329636	-0.176651452021709	0.763577519553092	-1.11400579203684	-0.310170328965662	-0.16302891614286	0.0687630056786681
18	1.47200212042296	-0.447975323855881	-0.322969309320154	-0.214662090948736	0.0768124012832009	0.0487785944377306	-0.0359333664324496
19	1.8531714456709	-0.809280526153825	-0.779469425568011	-0.184781121245509	0.146547222176434	-0.111911852639105	-0.0430746977251339
20	1.10845913411359	-0.98767431960395	-1.08867012075359	-0.33846397130298	-0.0403643388996404	0.0301927763121411	0.0167895641496147
21	2.45851264405305	0.722647179786668	1.20170330859604	0.0428372114087508	0.0414909855607238	-0.123804448285247	-0.0182438752719958
22	2.01166013225352	0.743720025083903	1.21822012876129	-0.149580158468695	-0.0304795256646312	0.0256833470990693	0.0281150246365218
23	1.92740775589202	0.741586480902313	1.2192935260081	-0.0728116673973069	0.0088474230869095	0.0661521513744102	0.0110011942277562
24	1.81110604305185	0.75377141041877	1.21927397923026	-0.119763259730976	-0.0362273267372602	0.0901349651807949	0.0306592973607218
25	1.74345251166578	-0.577715063320706	-0.503257090574598	-0.231012281572206	0.0502064286944364	-0.0445238570797273	-0.0664341654742817
26	-0.0173812241187658	-0.55195964632941	-0.471286484521336	0.125632509146025	0.0645099197299148	0.170381869145279	0.0761255090917787
