# Supplementary material for: Evidence for Sexual Dimorphism in the Plated Dinosaur Stegosaurus mjosi (Ornithischia, Stegosauria) from the Morrison Formation (Upper Jurassic) of Western USA
Source: PLoS One. 2015 Apr 22;10(4):e0123503. doi: 10.1371/journal.pone.0123503 (PMC4406738; doi:10.1371/journal.pone.0123503)
Supplement: S6 Dataset — (CSV) [file pone.0123503.s006.csv]

	PC1	PC2	PC3	PC4	PC5	PC6
1	-1.98491334200649	-0.28765976930139	0.446211475976083	-0.632524429403913	-0.0802372728120204	-0.0125569894013638
2	-2.76848599277572	0.483883602981042	0.646366311595629	-0.0867982911306309	0.0124583421720476	0.139590846414817
3	-2.80642425381504	-0.079206172724578	0.981293289728976	0.204480110914403	0.036879207993695	0.0927007283593004
4	0.491483013368983	-0.611261246226514	0.157008796268788	-0.0105462219844529	0.0919600646560274	-0.0571477103076772
5	1.83254327194997	-1.28799401346552	-0.0288480662411725	-0.00629681471367999	-0.24056649222821	0.0624573171205238
6	0.0409378829706588	-0.600794067783977	0.192584975669249	-0.277827110457115	0.0204364281415245	-0.108722157926865
7	-2.14163861771826	-0.246347629116579	0.500940727957055	0.130614983193788	-0.0228798226252885	-0.0350831962146018
8	1.91897238188897	0.72516939590005	0.0419274477335232	0.00744111538834025	-0.0137754081075915	0.00708243884385873
9	-1.79830204823765	0.28000347099322	0.699372298977808	-0.0549020919086037	-0.0290587826652855	-0.0595950082372786
10	0.427063641948934	-0.534227757567635	0.205937701018543	-0.0977162910760282	0.0294633434677845	-0.0792440701815429
11	1.61790792705541	-0.121244305691813	0.139850980481045	0.0690793021766951	-0.0476313630159089	-0.00393462801466768
12	-3.42742269364309	0.283407884704656	-0.915934470086316	-0.0533081985293523	0.223601305373246	0.110422364839639
13	-3.23629063052151	0.518838968915816	-0.280590661621929	0.922358179326357	-0.0955459675868204	-0.085451681182505
14	0.51244797905067	-2.02057105425437	-0.257118903743697	0.0665648723434622	0.146331986339489	0.0866968110484944
15	2.08240179802209	1.43884242541391	-0.0265117465747144	-0.0650280958286875	-0.00495617982444041	0.0262219750947436
16	-4.78764419356583	0.744418707204464	-1.16267752972459	-0.365736502961201	-0.171513474734248	-0.0361901529509515
17	1.40749293704213	-0.506773137430853	-0.249051059616744	0.0642782806922292	0.0551925694486791	0.0248468572394629
18	1.75069221441773	-1.10515152728877	-0.226516983735729	0.155339146945517	-0.094203202601034	0.069086376993094
19	1.03628808189579	-1.43735238715547	-0.439339921275438	-0.0535945757655438	-0.00450766706051953	-0.0654035322942495
20	2.45404804114604	1.40641787741502	0.0628928277718586	0.0619789240911182	-0.105471737314738	0.0583310745193321
21	2.01069278646894	1.4502029247027	-0.119420806968337	-0.0448468835154573	0.0352311688723518	-0.0133582427133099
22	1.93418615751042	1.44835894815384	-0.0512534104556901	-0.000559250459201355	0.0742944010423525	-0.00885663918751092
23	1.81831062132269	1.46033547551487	-0.0942922537086578	-0.0542672816011207	0.0931041610832852	-0.0340269542215664
24	1.69052247415961	-0.734896516165017	-0.312731196504523	0.0540957617773021	-0.0519420672766819	0.0466992777948095
25	-0.0748694379354469	-0.666400097727118	0.0899001770789851	0.0677213624857787	0.143336459262303	-0.124565105433984
