# Supplementary material for: Evidence for Sexual Dimorphism in the Plated Dinosaur Stegosaurus mjosi (Ornithischia, Stegosauria) from the Morrison Formation (Upper Jurassic) of Western USA
Source: PLoS One. 2015 Apr 22;10(4):e0123503. doi: 10.1371/journal.pone.0123503 (PMC4406738; doi:10.1371/journal.pone.0123503)
Supplement: S1 Script — (R) [file pone.0123503.s028.R]

#All Mjosi

AllMjosi_pca <- prcomp(AllMjosi, scale = TRUE)

print(AllMjosi_pca$x)
plot(AllMjosi_pca$x[,1],AllMjosi_pca$x[,2],pch=19,cex=.75,cex.lab=1.25,col=Color,xlab=expression("PC1"),ylab=expression("PC2"))
plot(AllMjosi_pca$x[,1],AllMjosi_pca$x[,3],pch=19,cex=.75,cex.lab=1.25,col=Color,xlab=expression("PC1"),ylab=expression("PC3"))


biplot(AllMjosi_pca)

biplot(AllMjosi_pca,choices=c(1,3))

summary(AllMjosi_pca)

AllMjosi_pca

#All Mjosis No Lilly

AllMjosiNoLilly_pca <- prcomp(AllMjosiNoLilly, scale = TRUE)

print(AllMjosiNoLilly_pca$x)
plot(AllMjosiNoLilly_pca$x[,1],AllMjosiNoLilly_pca$x[,2],pch=19,cex=.75,cex.lab=1.25,col=ColorNoLilly,xlab=expression("PC1"),ylab=expression("PC2"))
plot(AllMjosiNoLilly_pca$x[,1],AllMjosiNoLilly_pca$x[,3],pch=19,cex=.75,cex.lab=1.25,col=ColorNoLilly,xlab=expression("PC1"),ylab=expression("PC3"))

biplot(AllMjosiNoLilly_pca)

biplot(AllMjosiNoLilly_pca,choices=c(1,3))

summary(AllMjosiNoLilly_pca)

AllMjosiNoLilly_pca

#Green Mjosi

GreenMjosi_pca <- prcomp(GreenMjosi, scale = TRUE)

print(GreenMjosi_pca$x)
plot(GreenMjosi_pca$x[,1],GreenMjosi_pca$x[,2],pch=19,cex=.75,cex.lab=1.25,col=Color,xlab=expression("PC1"),ylab=expression("PC2"))
plot(GreenMjosi_pca$x[,1],GreenMjosi_pca$x[,3],pch=19,cex=.75,cex.lab=1.25,col=Color,xlab=expression("PC1"),ylab=expression("PC3"))


biplot(GreenMjosi_pca)

biplot(GreenMjosi_pca,choices=c(1,3))

summary(GreenMjosi_pca)

GreenMjosi_pca

#Green Mjosi no Lilly

GreenMjosiNoLilly_pca <- prcomp(GreenMjosiNoLilly, scale = TRUE)

print(GreenMjosiNoLilly_pca$x)
plot(GreenMjosiNoLilly_pca$x[,1],GreenMjosiNoLilly_pca$x[,2],pch=19,cex=.75,cex.lab=1.25,col=ColorNoLilly,xlab=expression("PC1"),ylab=expression("PC2"))
plot(GreenMjosiNoLilly_pca$x[,1],GreenMjosiNoLilly_pca$x[,3],pch=19,cex=.75,cex.lab=1.25,col=ColorNoLilly,xlab=expression("PC1"),ylab=expression("PC3"))

biplot(GreenMjosiNoLilly_pca)

biplot(GreenMjosiNoLilly_pca,choices=c(1,3))

summary(GreenMjosiNoLilly_pca)

GreenMjosiNoLilly_pca


#Figure S5

par(mar=c(4,4.5,2,1))
plot(PNBHIGRg,AngleBHIGRg,pch=19,cex=.75,xlim=c(min(0),max(20)),ylim=c(min(30),max(100)),cex.lab=1.25,xlab=expression("Plate number"), ylab=expression("Angle between apex and base (degrees)"))
points(PNBHIGRy,AngleBHIGRy,pch=19,cex=.75)
points(PNUSNMg,AngleUSNMg,pch=19,cex=.75)
points(PNDMNSg,AngleDMNSg,pch=19,cex=.75)
points(PNDMNSy,AngleDMNSy,pch=19,cex=.75)


#Figure S6

par(mar=c(4,4.5,2,1))
plot(SABHIGRg2s,AngleBHIGRg,pch=19,cex=.75,xlim=c(min(0),max(9000)),ylim=c(min(30),max(100)),cex.lab=1.25,xlab=expression("Plate surface area" ~(cm^2)), ylab=expression("Angle between apex and base (degrees)"))
points(SABHIGRy2s,AngleBHIGRy,pch=19,cex=.75)
points(SAUSNMg2s,AngleUSNMg,pch=19,cex=.75)
points(SADMNSg2s,AngleDMNSg,pch=19,cex=.75)
points(SADMNSy2s,AngleDMNSy,pch=19,cex=.75)

par(mar=c(4,4.5,2,1))
plot(SurfaceArea2sGT,AngleGT,pch=19,col="orange",cex=.75,xlim=c(min(0),max(9000)),ylim=c(min(15),max(100)),cex.lab=1.25,xlab=expression("Plate surface area" ~(cm^2)), ylab=expression("Angle between apex and base (degrees)"))
points(SurfaceArea2sGW,AngleGW,pch=19,cex=.75)
points(SurfaceArea2sYT,AngleYT,pch=19,col="orange",cex=.75)
points(SurfaceArea2sYW,AngleYW,pch=19,cex=.75)
